# Supplementary material for: A Moderated Mediation Analysis of Timely EMS Activation and Bystander CPR in the Association Between Regional Deprivation and Outcomes Following Out-of-Hospital Cardiac Arrest
Source: Healthcare (Basel). 2026 Feb 5;14(3):408. doi: 10.3390/healthcare14030408 (PMC12896887; doi:10.3390/healthcare14030408)
Supplement: Supplementary file 1 [file healthcare-14-00408-s001.zip]

Archive with 1 entries (1 files):
- healthcare-4074256-supplementary.pdf
